# Supplementary material for: Effects of Sex and Western Diet on Spatial Lipidomic Profiles for the Hippocampus, Cortex, and Corpus Callosum in Mice Using MALDI MSI
Source: J Am Soc Mass Spectrom. 2024 Mar 8;35(11):2554–63. doi: 10.1021/jasms.3c00446 (PMC11544704; doi:10.1021/jasms.3c00446)
Supplement: Supplementary file 1 — js3c00446_si_001.xlsx [file js3c00446_si_001.xlsx]

## Sheet: Title Page
Supporting Information.
Effects of western diet on spatial lipidomic profiles of the hippocampus, cortex, and corpus callosum in male and female mice using MALDI MSI.
Catelynn C. Shafer,1 Jacopo Di Lucente,2 Ulises Ruiz Mendiola, 2 Izumi Maezawa,2 Lee-Way Jin,2 Elizabeth K. Neumann1*
Author affiliations
1. Department of Chemistry, University of California, Davis. Davis, CA, 95616
2. Department of Pathology and Laboratory Medicine, University of California Davis, Sacramento, CA95817
*Corresponding author

## Sheet: Table S1
Table S1 Detected lipid and putative identifications
Intensity	m/z	Lipid name
35	644.502	CerP(d36:1)-H
56	647.466	PA(32:0)-H
11	670.518	CerP (38:2;O2)-H
174	673.481	PA(34:1)-H
25	695.465	PA(36:4)-H
60	699.498	PA(36:2)-H
36	700.528	unknown
90	701.513	PA(36:1)-H
11	713.561	CerPE 38:2;O2-H
73	715.576	CerPE 38:1;O2-H
58	716.524	PE(34:1)-H
138	718.539	PE(34:0)-H
24.6	719.466	PA (38:6)-H
18	721.481	PA(38:5)-H
20	722.512	PE (O-36:5)-H
39	723.499	PA (38:4)-H
52	726.544	PE (O-36:3)-H
35	728.527	CerP (40:3;O4)-H
63	728.559	PE (O-36:2)-H
10	730.541	CerP (40:2;O4)-H
15	732.496	HexCer (32:2;O6)-H
31	738.508	PE(36:4)-H
57	742.539	PE(36:2)-H
439	744.555	PE(36:1)-H
10	745.482	PA (40:7)-H
92	746.513	PE (O-38:7)-H
135	747.502	PA (40:6)-H
50	748.523	PE (O-38:6)-H
93	750.544	PE (O-38:5)-H
34	754.574	PE (O-38:3)-H
18	756.591	PE (O-38:2)-H
17.5	758.571	CerP (42:2;O4)-H
102	762.508	PE 38:6-H
46	764.522	PE (38:5)-H
354	766.539	PE(38:4)-H
30	770.571	PE(38:2)-H
42	772.529	PE (O-40:8)-H
86	772.586	PE (38:1)-H
12	774.485	SHexCer (34:3;O2)-H
164	774.544	PE (O-40:7)-H
38	778.575	PE (O-40:5)-H
13	786.528	PS (36:2)-H
42	788.536	PS(36:1)-H
452	790.539	PE (40:6)-H
83	794.57	PE(40:4)-H
80	798.648	HexCer (40:1;O3)-H
19	806.546	SHexCer (36:1;O2)-H
39	808.667	HexCer (42:2;O2)-H
22	810.527	PS(38:4)-H
38	812.661	PE (O-42:2)-H
21	818.569	PE (42:6)-H
82	824.662	HexCer (42:2;O3)-H
13	826.501	SHexCer (34:1;O5)-H
67	826.677	HexCer (42:1;O3)-H
20	831.566	unknown
154	834.529	PS (40:6)-H
11	838.556	PS (40:4)-H
11	854.605	PE (O-46:9)-H
33	856.512	PS (42:9)-H
66	857.518	PI(36:4)-H
60	857.578	PG (O-44:9)-H
18	860.596	PS (40:1;O)-H
24	862.608	SHexCer (40:1;O2)-H
43.7	872.485	SHexCer (38:6;O5)-H
64	872.565	unknown
11	876.62	HexCer (44:6;O5)-H
55	878.604	SHexCer (40:1;O3)-H
37	883.535	PI(38:5)-H
61	883.586	PG (O-46:10)-H
303	885.55	PI(38:4)-H
292	888.624	SHexCer (42:2;O2)-H
20	892.645	PE (46:5;O)-H
11	894.546	Hex2Cer (32:2;O6)-H
11	900.623	PC(42:4)+Cl
66	904.621	SHexCer (42:2;O3)-H
15	905.573	PI (38:2;O)-H
67	906.635	SHexCer (42:1;O3)-H
12	907.596	PI (38:1;O)-H
11	909.55	PI (40:6)-H
16	911.617	PG (O-48:10)-H
13	918.545	Hex2Cer (34:4;O6)-H
10.2	931.588	PI (40:3;O)-H
13.7	933.601	PI (40:2;O)-H

## Sheet: Table S2
Table S2: ROC scores for whole brain, cortex, corpus collosum, and hippocampus
Lipid name		Whole brain					Cortex					Hippocampus					Corpus Collosum
		Low			High		Low			High		Low			High		Low			High
		F CvsWD	M CvsWD	MvsF C	MvsF WD		F CvsWD	M CvsWD	MvsF C	MvsF WD		F CvsWD	M CvsWD	MvsF C	MvsF WD		F CvsWD	M CvsWD	MvsF C	MvsF WD
CerP(d36:1)		0.519339	0.569057	0.633363	0.69285		0.595392	0.527906	0.620952	0.559867		0.503155	0.506442	0.749155	0.729204		0.62021	0.609515	0.628711	0.650282
PA(32:0)		0.53407	0.600315	0.612481	0.669211		0.632806	0.587401	0.63382	0.601658		0.538549	0.514022	0.701418	0.66739		0.680562	0.6175	0.642684	0.602192
CerP 38:2;O2		0.515738	0.567612	0.720077	0.757412		0.607539	0.542897	0.747135	0.671224		0.515772	0.51709	0.835919	0.788527		0.584813	0.600882	0.733347	0.748501
PA(34:1)		0.516312	0.600124	0.672508	0.768127		0.573171	0.594755	0.746816	0.745691		0.533008	0.543392	0.809396	0.798151		0.652389	0.664315	0.71692	0.752651
PA(36:4)		0.508476	0.567219	0.524449	0.599832		0.570936	0.532722	0.534743	0.542337		0.505696	0.507889	0.507182	0.505323		0.595922	0.581294	0.526631	0.511911
PA(36:2)		0.53491	0.569172	0.809516	0.885641		0.575574	0.530857	0.939615	0.900433		0.540752	0.506634	0.955191	0.919428		0.601933	0.578659	0.871955	0.836855
unknown		0.615833	0.521165	0.52673	0.602672		0.665709	0.55574	0.598047	0.516324		0.530041	0.501237	0.572573	0.548897		0.613925	0.522814	0.55739	0.638307
PA(36:1)		0.637886	0.56053	0.703147	0.855223		0.694172	0.509099	0.808917	0.887548		0.512394	0.50602	0.861577	0.831297		0.633852	0.570912	0.853506	0.934968
CerPE 38:2;O2		0.535587	0.561795	0.554733	0.637687		0.505144	0.510508	0.546903	0.531608		0.523853	0.503097	0.534043	0.531129		0.502428	0.570443	0.508464	0.579894
CerPE 38:1;O2		0.508676	0.560091	0.641551	0.685125		0.598736	0.536058	0.607673	0.561152		0.514232	0.510004	0.755131	0.752639		0.653683	0.618333	0.659061	0.646745
PE(34:1)		0.53736	0.557605	0.57467	0.660335		0.526295	0.526551	0.564557	0.599612		0.531542	0.506237	0.624119	0.583882		0.511017	0.517301	0.552417	0.554023
PE(34:0)		0.554455	0.596607	0.580786	0.624748		0.648126	0.610546	0.529094	0.526365		0.529902	0.518599	0.603928	0.588204		0.716565	0.631386	0.623121	0.564006
PA 38:6		0.526191	0.551759	0.545724	0.572433		0.593873	0.55901	0.580283	0.55378		0.515489	0.503979	0.549216	0.526855		0.633444	0.571873	0.561699	0.531923
PA(38:5)		0.511699	0.552624	0.59152	0.638324		0.569124	0.510251	0.605345	0.544412		0.503274	0.520209	0.651278	0.598713		0.584274	0.569802	0.604979	0.597535
PE O-36:5		0.54504	0.549115	0.554782	0.634056		0.50669	0.50031	0.563287	0.561808		0.514167	0.513296	0.578939	0.548956		0.50727	0.50879	0.514683	0.515758
PA 38:4		0.564709	0.560017	0.633251	0.725477		0.518896	0.516921	0.607964	0.621331		0.505221	0.503988	0.693714	0.665991		0.514888	0.567578	0.689952	0.716825
PE O-36:3		0.608905	0.534102	0.55888	0.683704		0.698443	0.558911	0.552661	0.657075		0.52092	0.527888	0.567473	0.571315		0.646425	0.539257	0.604015	0.77062
CerP 40:3;O4		0.52615	0.554424	0.513949	0.55578		0.520998	0.510234	0.552626	0.529795		0.502377	0.50993	0.545195	0.557505		0.545255	0.512631	0.575359	0.606849
PE O-36:2		0.611085	0.522019	0.570057	0.681727		0.697014	0.57575	0.577814	0.65443		0.507116	0.506011	0.578429	0.576453		0.634646	0.508987	0.652767	0.762807
CerP 40:2;O4		0.554846	0.549415	0.522702	0.604481		0.587272	0.519128	0.513515	0.526197		0.52599	0.518586	0.503287	0.501347		0.50835	0.508976	0.55095	0.535199
HexCer 32:2;O6		0.542056	0.546418	0.648675	0.532532		0.505633	0.500945	0.709222	0.660035		0.520195	0.507436	0.715316	0.690931		0.519208	0.507506	0.656544	0.610018
PE(36:4)		0.51163	0.541809	0.540478	0.591312		0.545219	0.509818	0.50531	0.517988		0.504894	0.505637	0.545375	0.531247		0.520869	0.510054	0.507645	0.511043
PE(36:2)		0.55786	0.549116	0.559727	0.651194		0.525837	0.516356	0.593116	0.617987		0.54555	0.500481	0.586834	0.549984		0.515479	0.506077	0.567729	0.554045
PE(36:1)		0.549871	0.594427	0.540637	0.683198		0.54607	0.593979	0.521763	0.602037		0.502247	0.550315	0.554615	0.604438		0.588259	0.669721	0.550917	0.674365
PA 40:7		0.500782	0.564995	0.664094	0.702934		0.572786	0.54332	0.720121	0.671007		0.508553	0.503254	0.725678	0.681175		0.59559	0.581747	0.680355	0.670835
PE O-38:7		0.503981	0.53333	0.596235	0.63322		0.687439	0.580193	0.670968	0.574239		0.516547	0.524479	0.614954	0.622713		0.63387	0.50176	0.636646	0.509976
PA 40:6		0.503008	0.573037	0.836719	0.898765		0.663628	0.57131	0.984779	0.962803		0.561762	0.526925	0.988437	0.980994		0.657086	0.555661	0.918123	0.860467
PE O-38:6		0.584846	0.527759	0.590842	0.531359		0.587264	0.503923	0.722697	0.624042		0.517207	0.506252	0.699021	0.680668		0.529177	0.502402	0.514256	0.51306
PE O-38:5		0.596629	0.51512	0.607368	0.698694		0.560968	0.521364	0.51557	0.539587		0.501476	0.513439	0.677542	0.65733		0.556994	0.520039	0.539984	0.553679
PE O-38:3		0.615665	0.539291	0.55042	0.674445		0.708618	0.545934	0.518763	0.629819		0.51425	0.539769	0.554924	0.601772		0.643954	0.529946	0.617936	0.763198
PE O-38:2		0.606582	0.538036	0.551742	0.667738		0.69204	0.536048	0.538521	0.62956		0.504552	0.545323	0.564699	0.614104		0.61801	0.500499	0.606857	0.700423
CerP 42:2;O4		0.562197	0.549935	0.565447	0.545118		0.568419	0.515596	0.631783	0.584882		0.521292	0.522072	0.626084	0.616022		0.510769	0.528521	0.530767	0.508403
PE 38:6		0.559332	0.56038	0.610293	0.628608		0.686202	0.622057	0.691247	0.634323		0.548976	0.533586	0.619323	0.607381		0.659829	0.518488	0.644684	0.519251
PE 38:5		0.52923	0.523845	0.550639	0.594089		0.546265	0.51042	0.558565	0.503715		0.502593	0.533058	0.568399	0.524675		0.550546	0.522587	0.510939	0.553145
PE(38:4)		0.542312	0.5419	0.549732	0.629302		0.515137	0.537717	0.541651	0.508657		0.54793	0.529854	0.557669	0.617273		0.530842	0.564093	0.533973	0.51562
PE(38:2)		0.594385	0.538731	0.54445	0.57023		0.614122	0.53375	0.609481	0.546493		0.516426	0.522215	0.554201	0.568603		0.537833	0.515761	0.56883	0.509831
PE O-40:8		0.525801	0.529076	0.583007	0.596171		0.649468	0.538096	0.581362	0.50685		0.541016	0.509198	0.543336	0.511808		0.555797	0.515592	0.581426	0.513821
PE 38:1		0.619054	0.551736	0.512725	0.635538		0.684083	0.525559	0.582953	0.545671		0.52744	0.503524	0.512544	0.514177		0.571205	0.57149	0.53282	0.608114
SHexCer 34:3;O2		0.515954	0.584089	0.549754	0.54399		0.53298	0.51291	0.525237	0.528865		0.515481	0.511391	0.507306	0.507762		0.568441	0.552871	0.584463	0.550542
PE O-40:7		0.517284	0.527165	0.673217	0.687637		0.653897	0.591708	0.781973	0.701056		0.54299	0.547271	0.72291	0.724222		0.627107	0.505648	0.698755	0.587272
PE O-40:5		0.629519	0.50411	0.573325	0.663134		0.624913	0.55453	0.517329	0.522167		0.539244	0.515105	0.586546	0.594561		0.614885	0.547376	0.539069	0.57614
PS 36:2		0.583148	0.554667	0.549415	0.650648		0.502704	0.536249	0.550983	0.568975		0.531179	0.511087	0.563074	0.542014		0.515491	0.513741	0.500955	0.521475
PS(36:1)		0.662837	0.539966	0.526318	0.665763		0.689083	0.518596	0.592731	0.579527		0.543967	0.505371	0.589739	0.542279		0.678605	0.507276	0.51643	0.674614
PE 40:6		0.521321	0.566504	0.646213	0.694621		0.63956	0.648267	0.757616	0.747469		0.507424	0.561352	0.668877	0.712206		0.671315	0.563175	0.707261	0.623918
PE(40:4)		0.573737	0.518613	0.522581	0.557401		0.528714	0.517652	0.670503	0.658676		0.570959	0.525315	0.603513	0.573674		0.518798	0.524447	0.63903	0.619367
HexCer 40:1;O3		0.600666	0.529498	0.661004	0.540404		0.734776	0.593945	0.730228	0.639329		0.523044	0.505556	0.761994	0.725798		0.612903	0.508886	0.884638	0.847752
SHexCer 36:1;O2		0.585922	0.552289	0.713179	0.782998		0.647292	0.501865	0.779752	0.79881		0.514495	0.527382	0.766356	0.730983		0.526003	0.541329	0.866447	0.83789
HexCer 42:2;O2		0.595163	0.523411	0.642291	0.535602		0.710088	0.594618	0.701799	0.638152		0.516837	0.502017	0.745855	0.684228		0.611039	0.550448	0.893227	0.87736
PS(38:4)		0.627008	0.568804	0.669819	0.805186		0.654034	0.510677	0.718157	0.781789		0.51684	0.516798	0.73904	0.698636		0.568308	0.526891	0.85827	0.872326
PE O-42:2		0.598593	0.53515	0.670728	0.551413		0.707993	0.565128	0.732708	0.648682		0.52238	0.50447	0.76231	0.699411		0.592512	0.506601	0.880557	0.822507
PE 42:6		0.521637	0.548342	0.519079	0.583655		0.508697	0.515416	0.536167	0.520231		0.526557	0.517883	0.539058	0.534623		0.605365	0.543722	0.554289	0.531558
HexCer 42:2;O3		0.611401	0.53183	0.65905	0.534298		0.729872	0.586965	0.742677	0.652395		0.516857	0.510287	0.767575	0.719192		0.609435	0.50655	0.907222	0.882812
SHexCer 34:1;O5		0.606646	0.580958	0.691268	0.796101		0.651273	0.52825	0.731807	0.780707		0.517714	0.54584	0.708014	0.723329		0.630282	0.546461	0.853314	0.89598
HexCer 42:1;O3		0.586412	0.526379	0.656001	0.55158		0.717037	0.599424	0.717342	0.651163		0.512617	0.507514	0.774298	0.738489		0.594965	0.527204	0.877667	0.856465
unknown		0.531733	0.571207	0.508425	0.56289		0.594188	0.528103	0.568465	0.590752		0.52979	0.521742	0.522293	0.561385		0.629219	0.576665	0.542668	0.534807
PS 40:6		0.521876	0.570283	0.595543	0.688525		0.61272	0.615688	0.630537	0.633372		0.56013	0.543039	0.703067	0.684367		0.614261	0.553439	0.638409	0.594634
PS 40:4		0.634983	0.541247	0.517298	0.647348		0.590301	0.502091	0.552211	0.5114		0.521853	0.500891	0.502357	0.504986		0.549822	0.510622	0.593223	0.597966
PE O-46:9		0.563292	0.546236	0.639319	0.513317		0.521901	0.509725	0.768628	0.722851		0.521296	0.537047	0.743345	0.73052		0.50569	0.557075	0.724162	0.589736
PS 42:9		0.528235	0.589833	0.881547	0.923225		0.665086	0.564175	0.992078	0.971827		0.5368	0.5511	0.993428	0.984254		0.648214	0.587742	0.922391	0.875196
PI(36:4)		0.525935	0.586706	0.823887	0.885516		0.659052	0.575932	0.973598	0.941881		0.562414	0.527966	0.982327	0.965614		0.650859	0.57436	0.900127	0.839352
PG O-44:9		0.528745	0.544965	0.624507	0.539308		0.528684	0.512556	0.843408	0.808508		0.503528	0.553767	0.790843	0.810422		0.601923	0.550605	0.676109	0.66295
PS 40:1;O		0.621731	0.561464	0.599806	0.734296		0.682969	0.503891	0.576346	0.690284		0.513861	0.517044	0.587653	0.59415		0.581873	0.531773	0.780745	0.839682
SHexCer 40:1;O2		0.606425	0.563875	0.673828	0.78612		0.707863	0.507108	0.741719	0.824567		0.513785	0.549	0.740237	0.751719		0.598167	0.532107	0.890863	0.943952
SHexCer 38:6;O5		0.530835	0.596312	0.798698	0.845835		0.639231	0.547499	0.960975	0.904772		0.512838	0.538999	0.945539	0.929624		0.616867	0.57225	0.836102	0.780442
unknown		0.612365	0.503747	0.757396	0.635567		0.558911	0.526484	0.873772	0.832518		0.577559	0.550619	0.91766	0.888013		0.573194	0.53789	0.684797	0.659654
HexCer 44:6;O5		0.61918	0.569988	0.644206	0.772146		0.663441	0.533661	0.663144	0.765621		0.507304	0.548843	0.664206	0.684862		0.534975	0.54603	0.752776	0.784958
SHexCer 40:1;O3		0.624633	0.571913	0.740917	0.870662		0.727678	0.50611	0.823441	0.910402		0.507766	0.54888	0.840992	0.830646		0.576666	0.573083	0.945353	0.986527
PI(38:5)		0.504611	0.552948	0.715661	0.756383		0.585565	0.527748	0.844439	0.768938		0.529024	0.50189	0.85772	0.821672		0.592699	0.55961	0.742209	0.691692
PG O-46:10		0.590284	0.530209	0.72401	0.625308		0.522314	0.524215	0.941067	0.925813		0.511871	0.558734	0.905412	0.917267		0.513778	0.514855	0.859809	0.849093
PI(38:4)		0.552929	0.571502	0.80861	0.893402		0.59002	0.59278	0.968881	0.957654		0.515579	0.5596	0.985651	0.982251		0.624813	0.59602	0.957244	0.940758
SHexCer 42:2;O2		0.626998	0.549447	0.69406	0.844278		0.730262	0.55714	0.817322	0.909513		0.50284	0.523879	0.866176	0.879753		0.629885	0.626556	0.918417	0.989392
PE 46:5;O		0.607963	0.56271	0.709774	0.829198		0.682038	0.527419	0.769687	0.859555		0.510951	0.545955	0.785139	0.768787		0.520315	0.549497	0.898157	0.907837
Hex2Cer 32:2;O6		0.540512	0.504878	0.65859	0.598072		0.512062	0.515859	0.735559	0.701299		0.542616	0.5471	0.807072	0.776255		0.5021	0.540436	0.56239	0.502237
PC(42:4)		0.558681	0.533407	0.594195	0.503648		0.529645	0.504907	0.65241	0.616601		0.50769	0.515327	0.633811	0.622026		0.539774	0.520027	0.6332	0.598426
SHexCer 42:2;O3		0.636141	0.562353	0.68317	0.84683		0.72897	0.516171	0.768715	0.884517		0.516368	0.530837	0.800807	0.791248		0.578661	0.590186	0.917347	0.976148
PI 38:2;O		0.51348	0.530512	0.636966	0.569698		0.544467	0.506153	0.808074	0.783225		0.500574	0.558659	0.79606	0.806857		0.554195	0.50094	0.655385	0.65481
SHexCer 42:1;O3		0.6189	0.559329	0.672674	0.827319		0.719987	0.5234	0.732761	0.864954		0.519057	0.513658	0.746687	0.717161		0.559626	0.571331	0.938648	0.984075
PI 38:1;O		0.516692	0.519373	0.633306	0.579433		0.537469	0.50167	0.74209	0.715894		0.50856	0.529372	0.678635	0.679647		0.524838	0.523524	0.687177	0.696204
PI 40:6		0.500903	0.561214	0.657714	0.701389		0.53312	0.5625	0.748972	0.754761		0.540336	0.536187	0.700814	0.682176		0.558767	0.55929	0.742731	0.712841
PG O-48:10		0.614569	0.515744	0.707953	0.586575		0.592368	0.548825	0.855194	0.80099		0.519368	0.540983	0.816384	0.792541		0.574496	0.55971	0.812493	0.79525
Hex2Cer 34:4;O6		0.553454	0.522515	0.612305	0.526932		0.533901	0.501824	0.628559	0.588953		0.534539	0.526703	0.701283	0.666182		0.515308	0.509657	0.597637	0.536119
PI 40:3;O		0.503035	0.531264	0.588877	0.528768		0.555995	0.518173	0.694658	0.672398		0.516378	0.525354	0.688836	0.691547		0.553516	0.512526	0.570999	0.564575
PI 40:2;O		0.523741	0.51757	0.700738	0.631396		0.544567	0.501303	0.855144	0.828393		0.505288	0.545482	0.827494	0.826741		0.548874	0.52808	0.713473	0.718408

## Sheet: Table S3
Table S3: Statistical significance for top five whole brain ROC scores
Lipid name		Whole brain									Cortex									Hippocampus									Corpus Collosum
		Low						High			Low						High			Low						High			Low						High
		F CvsWD		M CvsWD		MvsF C		MvsF WD			F CvsWD		M CvsWD		MvsF C		MvsF WD			F CvsWD		M CvsWD		MvsF C		MvsF WD			F CvsWD		M CvsWD		MvsF C		MvsF WD
PA(36:1)		0.637886	0.769014	0.56053	0.694643	0.703147	0.0149412	0.855223	0.0413028		0.694172	0.477853	0.509099	0.267509	0.808917	0.0107504	0.887548	0.010131		0.512394	0.536513	0.50602	0.332314	0.861577	0.019798	0.831297	0.12176		0.633852	0.73543	0.570912	0.0911289	0.853506	0.106568	0.934968	0.0460721
PS(36:1)		0.662837	0.779661	0.539966	0.784967	0.526318	0.32032	0.665763	0.22509		0.689083	0.480137	0.518596	0.836647	0.592731	0.300406	0.579527	0.883549		0.543967	0.865707	0.505371	0.763006	0.589739	0.0673827	0.542279	0.16469		0.678605	0.938546	0.507276	0.652019	0.51643	0.656173	0.674614	0.376593
HexCer 40:1;O3		0.600666	0.86978	0.529498	0.746754	0.661004	0.102532	0.540404	0.00847868		0.734776	0.238901	0.593945	0.18428	0.730228	0.3048	0.639329	0.536881		0.523044	0.638326	0.505556	0.682973	0.761994	0.0123131	0.725798	0.0950509		0.612903	0.663724	0.508886	0.337945	0.884638	0.0285627	0.847752	0.00486047
PS(38:4)		0.627008	0.817464	0.568804	0.681984	0.669819	0.0291081	0.805186	0.0200823		0.654034	0.489559	0.510677	0.82112	0.718157	0.0230608	0.781789	0.0177261		0.51684	0.509037	0.516798	0.854665	0.73904	0.00634716	0.698636	0.124881		0.568308	0.850354	0.526891	0.583927	0.85827	0.0181321	0.872326	0.00959803
PS 40:4		0.634983	0.5212	0.541247	0.940036	0.517298	0.116424	0.647348	0.253498		0.590301	0.3426	0.502091	0.577147	0.552211	0.32993	0.5114	0.637318		0.521853	0.58881	0.500891	0.868684	0.502357	0.495554	0.504986	0.252014		0.549822	0.823978	0.510622	0.822201	0.593223	0.198512	0.597966	0.0591303
PS 40:1;O		0.621731	0.58412	0.561464	0.801082	0.599806	0.0198273	0.734296	0.0222638		0.682969	0.26331	0.503891	0.591508	0.576346	0.155023	0.690284	0.0579316		0.513861	0.98776	0.517044	0.885817	0.587653	0.304077	0.59415	0.411395		0.581873	0.825382	0.531773	0.072524	0.780745	0.0523522	0.839682	0.0166418
SHexCer 40:1;O3		0.624633	0.677439	0.571913	0.695859	0.740917	0.012397	0.870662	0.00837077		0.727678	0.214194	0.50611	0.149703	0.823441	0.0307685	0.910402	0.0434234		0.507766	0.940074	0.54888	0.62823	0.840992	0.0122139	0.830646	0.0719186		0.576666	0.627481	0.573083	0.11642	0.945353	0.00500682	0.986527	0.0116669
SHexCer 42:2;O3		0.636141	0.751046	0.562353	0.792794	0.68317	0.0168197	0.84683	0.0133652		0.72897	0.274634	0.516171	0.293369	0.768715	0.022605	0.884517	0.0528262		0.516368	0.370801	0.530837	0.601855	0.800807	0.0204747	0.791248	0.0937926		0.578661	0.713937	0.590186	0.0585467	0.917347	0.0456915	0.976148	0.0207624
